# Supplementary material for: Soft Modular Robotic Cubes: Toward Replicating Morphogenetic Movements of the Embryo
Source: PLoS One. 2017 Jan 6;12(1):e0169179. doi: 10.1371/journal.pone.0169179 (PMC5218564; doi:10.1371/journal.pone.0169179)
Supplement: S1 File — (ZIP) [file pone.0169179.s015.zip]

Archive with 8 entries (7 files):
- SupportingCAD/
- SupportingCAD/DiscHolderPin.STL
- SupportingCAD/Frame.STL
- SupportingCAD/InteriorDisc.STL
- SupportingCAD/LowerMoldingBase.STL
- SupportingCAD/LowerMoldingCap.STL
- SupportingCAD/UpperMoldingBase.STL
- SupportingCAD/UpperMoldingCap.STL
